# Supplementary material for: Cytosolic TOP3α facilitates mitochondrial DNA sensing by cGAS
Source: EMBO Rep. 2025 Oct 30;26(23):5959–81. doi: 10.1038/s44319-025-00614-2 (PMC12678531; doi:10.1038/s44319-025-00614-2)
Supplement: Supplementary file 3 — Source data Fig. 1 [file 44319_2025_614_MOESM3_ESM.zip]

Archive with 20 entries (11 files):
- Figure1/
- Figure1/Figure1A/
- Figure1/Figure1A/WB 原始图_画板 1.tif
- Figure1/Figure1B/
- Figure1/Figure1B/siCtrl.tif
- Figure1/Figure1B/siTOP3α.tif
- Figure1/Figure1C/
- Figure1/Figure1C/siCtrl.tif
- Figure1/Figure1C/siTOP3α.tif
- Figure1/Figure1D/
- Figure1/Figure1D/Figure1D.xlsx
- Figure1/Figure1E/
- Figure1/Figure1E/Figrue1E.xlsx
- Figure1/Figure1F/
- Figure1/Figure1F/siCtrl.tif
- Figure1/Figure1F/siTOP3α.tif
- Figure1/Figure1G/
- Figure1/Figure1G/Figure1G.xlsx
- Figure1/Figure1H/
- Figure1/Figure1H/Figure1H.xlsx
