# Supplementary material for: Cytosolic TOP3α facilitates mitochondrial DNA sensing by cGAS
Source: EMBO Rep. 2025 Oct 30;26(23):5959–81. doi: 10.1038/s44319-025-00614-2 (PMC12678531; doi:10.1038/s44319-025-00614-2)
Supplement: Supplementary file 3 — Source data Fig. 1 [file 44319_2025_614_MOESM3_ESM.zip › Figure1/Figure1D/Figure1D.xlsx]

## Sheet: Sheet1
siCtrl	siTOP3A
152	55
89	57
77	47
84	83
114	80
125	63
119	70
89	46
60	28
115	79
128	51
102	49
148
154
