# Supplementary material for: Cytosolic TOP3α facilitates mitochondrial DNA sensing by cGAS
Source: EMBO Rep. 2025 Oct 30;26(23):5959–81. doi: 10.1038/s44319-025-00614-2 (PMC12678531; doi:10.1038/s44319-025-00614-2)
Supplement: Supplementary file 3 — Source data Fig. 1 [file 44319_2025_614_MOESM3_ESM.zip › Figure1/Figure1E/Figrue1E.xlsx]

## Sheet: Sheet1
siCtrl	siTOP3A
0.011	0.02
0.038	0.064
0.016	0.249
0.009	0.018
0.023	0.021
0.011	0.009
0.011	0.037
0.019	0.055
0.007	0.049
0.013	0.053
0.05	0.018
0.012	0.006
0.005	0.046
0.093	0.098
0.017	0.02
0.008	0.066
0.018	0.036
0.001	0.008
0.001	0.002
0.016	0.044
0.001	0.032
0.058	0.108
0.008	0.073
0.031	0.068
0.002	0.044
0.023	0.023
0.058	0.011
0.01	0.064
0.024	0.209
0.006	0.001
0.039	0.046
0.053	0.115
0.002	0.024
0.024	0.028
0.001	0.023
0.005	0.078
0.024	0.001
0.034	0.055
0.051	0.13
0.021	0.001
0.012	0.024
0.017	0.007
0.009	0.001
0.034	0.059
0.021	0.156
0.055	0.013
0.018	0.041
0.034	0.014
0.051	0.014
0.007	0.143
0.008	0.023
0.015	0.084
0.044	0.006
0.026	0.004
0.018	0.004
0.101	0.019
0.003	0.116
0.005	0.009
0.003	0.034
0.015	0.004
0.004	0.022
0.053	0.072
0.026	0.028
0.027	0.007
0.016	0.123
0.009	0.005
0.011	0.059
0.011	0.015
0.014	0.049
0.029	0.007
0.033	0.028
0.093	0.021
0.089	0.004
0.046	0.069
0.051	0.014
0.024	0.001
0.08	0.021
0.053	0.01
0.107	0.053
0.004	0.047
0.014	0.011
0.039	0.001
0.033	0.001
0.019	0.058
0.012	0.026
0.001	0.006
0.008	0.056
0.002	0.042
0.038	0.151
0.009	0.019
0.03	0.024
0.034	0.029
0.025	0.023
0.053	0.372
0.002	0.046
0.018	0.056
0.021	0.003
0.013	0.143
0.006	0.002
0.011	0.001
0.011	0.006
0.002	0.018
0.062	0.048
0.006	0.002
0.013	0.062
0.01	0.061
0.033	0.001
0.024	0.065
0.026	0.009
0.011	0.003
0.01	0.155
0.049	0.116
0.041	0.006
0.012	0.04
0.015	0.091
0.007	0.007
0.014	0.004
0.019	0.004
0.014	0.091
0.008	0.034
0.015	0.003
0.003	0.271
0.004	0.013
0.018	0.024
0.044	0.006
0.003	0.015
0.018	0.007
0.043	0.004
0.033	0.004
0.026	0.013
0.018	0.243
0.027	0.016
0.013	0.103
0.006	0.015
0.009	0.034
0.008	0.002
0.001	0.016
0.002	0.011
0.061	0.035
0.007	0.033
0.01	0.069
0.014	0.039
0.061	0.012
0.008	0.003
0.019	0.277
0.009	0.026
0.026	0.011
0.016	0.013
0.039	0.248
0.017	0.031
0.008	0.056
0.006	0.017
0.019	0.114
0.023	0.023
0.031	0.054
0.008	0.101
0.074	0.074
0.018	0.018
0.036	0.001
0.007	0.038
0.003	0.025
0.009	0.062
0.019	0.069
0.051	0.019
0.012	0.144
0.008	0.001
0.01	0.026
0.049	0.035
0.019	0.027
0.018	0.052
0.002	0.053
0.019	0.084
0.006	0.053
0.003	0.035
0.016	0.034
0.017	0.061
0.005	0.071
0.037	0.041
0.004	0.005
0.01	0.042
0.016	0.048
0.058	0.036
0.032	0.013
0.01	0.046
0.096	0.068
0.006	0.06
0.006	0.029
0.019	0.004
0.046	0.067
0.131	0.03
0.015	0.102
0.007	0.154
0.022	0.023
0.032	0.019
0.017	0.059
0.083	0.018
0.025	0.019
0.008	0.018
0.022	0.046
0.021	0.162
0.003	0.004
0.015	0.069
0.054	0.034
0.04	0.036
0.001	0.041
0.031	0.008
0.04	0.01
0.015	0.16
0.002	0.045
0.059	0.006
0.001	0.08
0.007	0.027
0.019	0.043
0.013	0.048
0.008	0.061
0.031	0.014
0.039	0.116
0.012	0.035
0.005	0.021
0.027	0.019
0.044	0.003
0.023	0.028
0.016	0.018
0.025	0.048
0.031	0.064
0.025	0.06
0.009	0.004
0.022	0.01
0.017	0.018
0.013	0.016
0.007	0.004
0.013	0.028
0.014	0.009
0.002	0.016
0.017	0.003
0.045	0.007
0.031	0.096
0.038	0.038
0.013	0.003
0.012	0.055
0.005	0.019
0.01	0.101
0.001	0.089
0.011	0.036
0.099	0.052
0.005	0.015
0.023	0.096
0.036	0.008
0.021	0.038
0.036	0.002
0.003	0.029
0.032	0.063
0.014	0.038
0.011	0.019
0.016	0.036
0.023	0.003
0.024	0.005
0.004	0.009
0.002	0.001
0.003	0.128
0.018	0.051
0.005	0.099
0.012	0.243
0.012	0.003
0.012	0.02
0.019	0.043
0.02	0.089
0.015	0.023
0.006	0.018
0.177	0.036
0.004	0.008
0.037	0.004
0.005	0.031
0.014	0.001
0.004	0.125
0.009	0.001
0.018	0.02
0.046	0.028
0.001	0.016
0.03	0.028
0.009	0.001
0.069	0.112
0.052	0.09
0.004	0.001
0.025	0.027
0.037	0.001
0.009	0.019
0.103	0.035
0.009	0.002
0.02	0.002
0.001	0.003
0.086	0.002
0.008	0.104
0.014	0.001
0.006	0.031
0.053	0.028
0.072	0.006
0.005	0.004
0.005	0.013
0.006	0.058
0.006	0.052
0.034	0.079
0.025	0.111
0.005	0.006
0.037	0.073
0.018	0.013
0.027	0.008
0.008	0.022
0.003	0.026
0.039	0.007
0.021	0.005
0.011	0.025
0.007	0.02
0.043	0.005
0.001	0.018
0.023	0.006
0.009	0.012
0.029	0.056
0.011	0.016
0.01	0.026
0.018	0.007
0.021	0.001
0.001	0.011
0.004	0.007
0.018	0.104
0.013	0.008
0.011	0.011
0.014	0.024
0.027	0.021
0.016	0.015
0.021	0.049
0.006	0.015
0.004	0.068
0.029	0.005
0.018	0.003
0.01	0.081
0.111	0.08
0.029	0.026
0.006	0.046
0.007	0.054
0.028	0.045
0.002	0.081
0.04	0.001
0.011	0.039
0.017	0.049
0.004	0.014
0.004	0.111
0.009	0.038
0.133	0.048
0.016	0.091
0.006	0.073
0.026	0.045
0.011	0.061
0.1	0.006
0.006	0.045
0.06	0.013
0.02	0.001
0.019	0.058
0.019	0.011
0.034	0.006
0.041	0.052
0.023	0.026
0.107	0.021
0.035	0.182
0.028	0.022
0.031	0.002
0.011	0.041
0.015	0.006
0.004	0.005
0.047	0.116
0.09	0.001
0.021	0.129
0.053	0.134
0.001	0.028
0.018	0.066
0.016	0.036
0.041	0.002
0.02	0.001
0.009	0.001
0.007	0.018
0.013	0.062
0.034	0.111
0.063	0.04
0.024	0.003
0.014	0.004
0.113	0.014
0.02	0.03
0.013	0.053
0.021	0.004
0.098	0.05
0.027	0.001
0.054	0.004
0.011	0.01
0.019	0.166
0.011	0.022
0.024	0.017
0.003	0.042
0.06	0.041
0.015	0.002
0.037	0.109
0.042	0.086
0.016	0.056
0.037	0.064
0.043	0.025
0.016	0.014
0.008	0.003
0.022	0.172
0.024	0.003
0.066	0.002
0.026	0.021
0.013	0.001
0.039	0.002
0.015	0.045
0.051	0.036
0.003	0.004
0.014	0.116
0.031	0.004
0.004	0.11
0.041	0.05
0.048	0.011
0.015	0.011
0.011	0.006
0.022	0.048
0.008	0.024
0.098	0.001
0.015	0.005
0.045	0.053
0.023	0.048
0.002	0.008
0.116	0.006
0.021	0.029
0.064	0.009
0.046	0.018
0.016	0.033
0.047	0.009
0.026	0.006
0.015	0.034
0.059	0.041
0.026	0.021
0.039	0.09
0.011	0.018
0.011	0.114
0.031	0.049
0.056	0.067
0.01	0.014
0.017	0.011
0.016	0.051
0.029	0.033
0.008	0.053
0.008	0.006
0.033	0.022
0.022	0.003
0.009	0.024
0.013	0.004
0.026	0.011
0.01	0.039
0.089	0.007
0.016	0.009
0.014	0.009
0.133	0.041
0.011	0.111
0.02	0.058
0.011	0.038
0.009	0.014
0.038	0.07
0.003	0.074
0.024	0.066
0.161	0.003
0.028	0.012
0.042	0.077
0.009	0.062
0.044	0.061
0.035	0.041
0.037	0.004
0.024	0.041
0.031	0.023
0.016	0.008
0.013	0.057
0.013	0.029
0.01	0.013
0.02	0.103
0.015	0.038
0.036	0.01
0.013	0.092
0.005	0.021
0.01	0.109
0.001	0.075
0.013	0.094
0.009	0.004
0.046	0.073
0.037	0.05
0.049	0.052
0.033	0.04
0.016	0.022
0.036	0.022
0.018	0.026
0.079	0.018
0.012	0.016
0.126	0.014
0.011	0.004
0.009	0.006
0.008	0.027
0.032	0.068
0.013	0.095
0.025	0.058
0.003	0.013
0.026	0.093
0.011	0.016
0.006	0.009
0.003	0.029
0.008	0.014
0.011	0.014
0.089	0.076
0.064	0.009
0.011	0.095
0.018	0.051
0.009	0.003
0.003	0.011
0.038	0.025
0.028	0.026
0.012	0.006
0.035	0.009
0.023	0.003
0.111	0.009
0.016	0.028
0.002	0.024
0.014	0.002
0.115	0.004
0.015	0.017
0.015	0.017
0.001	0.034
0.005	0.013
0.055	0.018
0.018	0.055
0.014	0.046
0.015	0.017
0.053	0.006
0.041	0.002
0.036	0.022
0.049	0.028
0.036	0.053
0.009	0.006
0.028	0.039
0.024	0.118
0.067	0.036
0.026	0.054
0.053	0.013
0.014	0.009
0.047	0.004
0.01	0.044
0.024	0.009
0.014	0.054
0.015	0.013
0.088	0.041
0.011	0.003
0.013	0.009
0.042	0.009
0.058	0.002
0.028	0.159
0.014	0.011
0.025	0.053
0.018	0.008
0.013	0.026
0.036	0.027
0.002	0.019
0.06	0.02
0.027	0.038
0.002	0.006
0.041	0.014
0.045	0.026
0.003	0.042
0.045	0.094
0.045	0.019
0.003	0.042
0.011	0.003
0.032	0.006
0.026	0.036
0.028	0.015
0.009	0.008
0.118	0.008
0.001	0.026
0.053	0.028
0.002	0.038
0.014	0.026
0.027	0.049
0.016	0.006
0.008	0.001
0.013	0.124
0.114	0.034
0.053	0.001
0.013	0.006
0.028	0.114
0.011	0.004
0.008	0.001
0.008	0.001
0.013	0.001
0.044	0.074
0.032	0.031
0.003	0.021
0.017	0.044
0.044	0.021
0.002	0.006
0.034	0.059
0.008	0.01
0.024	0.008
0.029	0.004
0.113	0.003
0.021	0.078
0.086	0.097
0.017	0.022
0.033	0.031
0.004	0.044
0.008	0.059
0.006	0.047
0.013	0.005
0.002	0.008
0.017	0.024
0.032	0.014
0.016	0.038
0.009	0.021
0.013	0.006
0.014	0.024
0.002	0.018
0.029	0.038
0.01	0.022
0.011	0.018
0.004	0.047
0.014	0.036
0.003	0.013
0.02	0.036
0.025	0.016
0.043	0.027
0.014	0.037
0.011	0.045
0.023	0.017
0.011	0.001
0.079	0.014
0.018	0.03
0.038	0.021
0.004	0.006
0.006	0.035
0.004	0.002
0.014	0.08
0.037	0.038
0.015	0.003
0.001	0.058
0.029	0.009
0.016	0.032
0.008	0.168
0.065	0.006
0.01	0.001
0.003	0.016
0.002	0.004
0.027	0.064
0.018	0.001
0.038	0.022
0.016	0.011
0.009	0.114
0.058	0.001
0.012	0.016
0.073	0.02
0.018	0.019
0.004	0.064
0.019	0.007
0.005	0.018
0.028	0.005
0.011	0.014
0.008	0.026
0.007	0.034
0.028	0.023
0.016	0.016
0.003	0.067
0.001	0.002
0.004	0.034
0.049	0.032
0.076	0.1
0.028	0.01
0.026	0.076
0.023	0.006
0.007	0.011
0.009	0.137
0.009	0.009
0.008	0.01
0.027	0.025
0.003	0.169
0.015	0.148
0.007	0.104
0.031	0.061
0.024	0.001
0.038	0.029
0.026	0.038
0.024	0.088
0.068	0.007
0.017	0.008
0.009	0.071
0.019	0.098
0.029	0.051
0.034	0.033
0.006	0.03
0.028	0.029
0.023	0.035
0.022	0.001
0.028	0.021
0.035	0.036
0.039	0.003
0.003	0.028
0.005	0.008
0.051	0.032
0.001
0.001
0.031
0.013
0.02
0.012
0.049
0.008
0.02
0.064
0.052
0.094
0.008
0.081
0.003
0.011
0.099
0.006
0.047
0.003
0.031
0.121
0.038
0.008
0.003
0.016
0.026
0.011
0.004
0.009
0.031
0.014
0.014
0.016
0.001
0.013
0.017
0.084
0.023
0.051
0.059
0.014
0.006
0.025
0.001
0.004
0.046
0.017
0.039
0.017
0.011
0.013
0.005
0.048
0.014
0.044
0.014
0.065
0.017
0.015
0.017
0.059
0.061
0.064
0.003
0.035
0.02
0.017
0.009
0.029
0.017
0.021
0.023
0.018
0.016
0.009
0.023
0.065
0.074
0.003
0.031
0.051
0.07
0.036
0.054
0.022
0.015
0.022
0.013
0.005
0.009
0.023
0.002
0.008
0.003
0.096
0.014
0.018
0.041
0.034
0.019
0.01
0.054
0.014
0.044
0.008
0.017
0.001
0.006
0.036
0.029
0.029
0.021
0.026
0.016
0.041
0.039
0.019
0.015
0.004
0.009
0.012
0.018
0.04
0.006
0.026
0.002
0.001
0.035
0.014
0.007
0.006
0.025
0.024
0.04
0.011
0.024
0.016
0.048
0.011
0.023
0.014
0.024
0.007
0.034
0.026
0.012
0.043
0.018
0.054
0.002
0.007
0.064
0.006
0.009
0.008
0.019
0.023
0.014
0.011
0.043
0.004
0.013
0.073
0.009
0.04
0.072
0.024
0.036
0.014
0.086
0.029
0.023
0.05
0.003
0.014
0.002
0.004
0.01
0.006
0.031
0.019
0.004
0.007
0.014
0.013
0.028
0.068
0.003
0.023
0.007
0.04
0.027
0.023
0.014
0.004
0.006
0.000625
0.086
0.014
0.011
0.006
0.004
0.014
0.102
0.001
0.005
0.023
0.047
0.001
0.043
0.001
0.005
0.011
0.011
0.061
0.001
0.071
0.029
0.004
0.008
0.023
0.029
0.103
0.018
0.004
0.008
0.005
0.009
0.022
0.003
0.066
0.004
0.004
0.029
0.014
0.062
0.009
0.06
0.002
0.003
0.001
0.081
0.01
0.014
0.023
0.031
0.009
0.003
0.003
0.091
0.003
0.004
0.016
0.031
0.028
0.021
0.017
0.003
0.003
0.006
0.011
0.103
0.011
0.089
0.002
0.004
0.006
0.018
0.004
0.047
0.086
0.069
0.141
0.015
0.004
0.022
0.017
0.01
0.007
0.018
0.038
0.008
0.128
0.006
0.029
0.064
0.025
0.009
0.012
0.037
0.018
0.005
0.019
0.008
0.007
0.002
0.002
0.041
0.041
0.05
0.006
0.012
0.015
0.022
0.004
0.004
0.012
0.014
0.026
0.036
0.023
0.008
0.038
0.011
0.038
0.034
0.019
0.023
0.115
0.023
0.01
0.048
0.007
0.022
0.056
0.006
0.003
0.04
0.024
0.011
0.041
0.009
0.004
0.029
0.037
0.055
0.003
0.004
0.226
0.007
0.009
0.033
0.058
0.067
0.013
0.009
0.004
0.011
0.019
0.024
0.026
0.01
0.049
0.044
0.12
0.002
0.098
0.038
0.018
0.009
0.062
0.011
0.009
0.024
0.007
0.008
0.009
0.011
0.016
0.027
0.018
0.048
0.025
0.028
0.039
0.052
0.001
0.067
0.009
0.01
0.003
0.008
0.001
0.014
0.072
0.008
0.02
0.001
0.01
0.084
0.013
0.003
0.076
0.02
0.002
0.052
0.006
0.029
0.042
0.003
0.017
0.01
0.009
0.065
0.013
0.011
0.061
0.006
0.065
0.001
0.095
0.012
0.013
0.001
0.059
0.003
0.002
0.001
0.008
0.01
0.015
0.048
0.044
0.049
0.002
0.002
0.006
0.017
0.004
0.096
0.034
0.014
0.045
0.008
0.025
0.011
0.026
0.065
0.011
0.064
0.053
0.062
0.002
0.014
0.02
0.034
0.001
0.054
0.039
0.028
0.019
0.024
0.007
0.008
0.006
0.003
0.008
0.001
0.051
0.012
0.001
0.029
0.014
0.004
0.014
0.006
0.038
0.001
0.046
0.011
0.026
0.019
0.029
0.025
0.016
0.021
0.012
0.011
0.036
0.003
0.058
0.035
0.047
0.016
0.018
0.205
0.011
0.029
0.008
0.053
0.017
0.014
0.012
0.015
0.019
0.019
0.027
0.004
0.018
0.024
0.018
0.015
0.031
0.002
0.02
0.01
0.027
0.053
0.014
0.001
0.006
0.008
0.038
0.004
0.027
0.001
0.091
0.026
0.003
0.026
0.014
0.056
0.012
0.024
0.02
0.033
0.003
0.053
0.073
0.024
0.034
0.026
0.016
0.047
0.014
0.048
0.016
0.028
0.003
0.025
0.027
0.003
0.014
0.033
0.014
0.031
0.006
0.051
0.003
0.027
0.02
0.003
0.008
0.047
0.001
0.034
0.01
0.019
0.01
0.017
0.092
0.008
0.003
0.031
0.003
0.005
0.011
0.009
0.02
0.009
0.021
0.029
0.019
0.003
0.078
0.021
0.005
0.016
0.02
0.002
0.013
0.002
0.005
0.006
0.008
0.008
0.01
0.01
0.036
0.046
0.011
0.014
0.006
0.013
0.007
0.009
0.014
0.101
0.024
0.089
0.02
0.002
0.03
0.03
0.008
0.048
0.01
0.009
0.02
0.013
0.003
0.013
0.006
0.008
0.028
0.056
0.026
0.013
0.058
0.013
0.039
0.013
0.013
0.006
0.011
0.008
0.023
0.031
0.065
0.001
0.003
0.006
0.022
0.004
0.046
0.027
0.014
0.007
0.041
0.021
0.004
0.028
0.156
0.033
0.07
0.014
0.023
0.009
0.013
0.006
0.008
0.046
0.009
0.075
0.005
0.002
0.04
0.095
0.015
0.043
0.017
0.009
0.037
0.003
0.098
0.052
0.039
0.008
0.008
0.011
0.016
0.016
0.006
0.001
0.022
0.007
0.001
0.006
0.044
0.033
0.011
0.023
0.009
0.008
0.056
0.005
0.028
0.093
0.01
0.051
0.02
0.034
0.059
0.009
0.005
0.023
0.021
0.004
0.011
0.015
0.002
0.009
0.016
0.008
0.021
0.005
0.001
0.001
0.024
0.021
0.02
0.023
0.008
0.054
0.033
0.004
0.017
0.006
0.009
0.015
0.017
0.097
0.028
0.008
0.006
0.007
0.007
0.089
0.056
0.025
0.07
0.011
0.011
0.037
0.006
0.001
0.005
0.018
0.038
0.009
0.001
0.001
0.003
0.064
0.034
0.009
0.023
0.016
0.007
0.002
0.015
0.003
0.021
0.03
0.006
0.029
0.014
0.056
0.007
0.02
0.078
0.001
0.017
0.001
0.001
0.004
0.014
0.009
0.019
0.013
0.011
0.002
0.029
0.016
0.034
0.029
0.026
0.033
0.016
0.002
0.023
0.033
0.105
0.033
0.095
0.001
0.021
0.018
0.011
0.009
0.097
0.049
0.01
0.081
0.004
0.008
0.022
0.134
0.006
0.013
0.018
0.024
0.008
0.002
0.007
0.005
0.028
0.029
0.045
0.009
0.052
0.024
0.156
0.009
0.009
0.054
0.025
0.045
0.054
0.038
0.011
0.025
0.049
0.003
0.013
0.096
0.037
0.073
0.027
0.003
0.034
0.012
0.098
0.053
0.011
0.005
0.049
0.011
0.011
0.005
0.025
0.018
0.059
0.01
0.023
0.008
0.011
