# Supplementary material for: Cytosolic TOP3α facilitates mitochondrial DNA sensing by cGAS
Source: EMBO Rep. 2025 Oct 30;26(23):5959–81. doi: 10.1038/s44319-025-00614-2 (PMC12678531; doi:10.1038/s44319-025-00614-2)
Supplement: Supplementary file 3 — Source data Fig. 1 [file 44319_2025_614_MOESM3_ESM.zip › Figure1/Figure1H/Figure1H.xlsx]

## Sheet: Sheet1
sicon	sitop3a
0.71254	1.15002
1.3367	1.46164
1.28832	1.9963
1.70702	1.31091
1.22118	1.78952
0.619297	1.13249
0.23067	0.84135
1.98356	1.55265
0.758101	1.48216
1.19383	1.07854
0.829692	1.72806
1.34753	1.28171
0.525269	1.26486
0.246295	1.75263
	0.819475
