# Supplementary material for: Cytosolic TOP3α facilitates mitochondrial DNA sensing by cGAS
Source: EMBO Rep. 2025 Oct 30;26(23):5959–81. doi: 10.1038/s44319-025-00614-2 (PMC12678531; doi:10.1038/s44319-025-00614-2)
Supplement: Supplementary file 4 — Source data Fig. 2 [file 44319_2025_614_MOESM4_ESM.zip]

Archive with 17 entries (8 files):
- Figure2/
- Figure2/Figure2A/
- Figure2/Figure2A/WB 原始图-02.tif
- Figure2/Figure2B/
- Figure2/Figure2B/Figure2B.xlsx
- Figure2/Figure2C/
- Figure2/Figure2C/Figure2C.xlsx
- Figure2/Figure2D/
- Figure2/Figure2D/Figure2D.xlsx
- Figure2/Figure2E/
- Figure2/Figure2E/Figure2E.xlsx
- Figure2/Figure2F/
- Figure2/Figure2F/Figrue2F.xlsx
- Figure2/Figure2G/
- Figure2/Figure2G/FIgure2G_画板 1_画板 1.tif
- Figure2/Figure2H/
- Figure2/Figure2H/Figure2H.xlsx
