# Supplementary material for: Cytosolic TOP3α facilitates mitochondrial DNA sensing by cGAS
Source: EMBO Rep. 2025 Oct 30;26(23):5959–81. doi: 10.1038/s44319-025-00614-2 (PMC12678531; doi:10.1038/s44319-025-00614-2)
Supplement: Supplementary file 4 — Source data Fig. 2 [file 44319_2025_614_MOESM4_ESM.zip › Figure2/Figure2B/Figure2B.xlsx]

## Sheet: Sheet1
	siCON			siTOP3α 1#			siTOP3α 2
Dloop1	1.03729	0.972706	1	3.71655	3.22678	3.57276	5.84301	5.15336	5.59798
ND1	1.03518	0.954822	1	3.47119	3.43912	3.55626	5.3011	4.9778	5.33876
COX3	1.00787	0.982127	1	3.11851	3.02301	3.17176	4.59194	4.80911	4.60138
CYTB	1.01171	0.998294	1	3.84867	3.83172	3.86129	6.28416	5.66103	5.98199
