# Supplementary material for: Cytosolic TOP3α facilitates mitochondrial DNA sensing by cGAS
Source: EMBO Rep. 2025 Oct 30;26(23):5959–81. doi: 10.1038/s44319-025-00614-2 (PMC12678531; doi:10.1038/s44319-025-00614-2)
Supplement: Supplementary file 4 — Source data Fig. 2 [file 44319_2025_614_MOESM4_ESM.zip › Figure2/Figure2C/Figure2C.xlsx]

## Sheet: Sheet1
	siCtrl			siTOP3α
dloop	1.0045	0.985585	1	1.48371	1.55101	1.59698
nd1	1.04606	0.944039	1	2.17278	2.57316	2.40307
cox3	0.966395	1.05391	1	1.43338	1.44335	1.42792
cytb	1.01178	0.976917	1	1.99513	2.6991	2.29693
