# Supplementary material for: Cytosolic TOP3α facilitates mitochondrial DNA sensing by cGAS
Source: EMBO Rep. 2025 Oct 30;26(23):5959–81. doi: 10.1038/s44319-025-00614-2 (PMC12678531; doi:10.1038/s44319-025-00614-2)
Supplement: Supplementary file 4 — Source data Fig. 2 [file 44319_2025_614_MOESM4_ESM.zip › Figure2/Figure2D/Figure2D.xlsx]

## Sheet: Sheet1
	siCtrl			siTOP3α 2#
IL-6	0.899834	1.08249	1	1.55485	3.07793	2.41499
IL-1β	1.00557	0.99325	1	2.58356	2.81377	2.7976
IFN-B1	0.708621	1.25657	1	5.10322	4.45226	4.67698
IFN-A6	1.07425	0.937014	1	2.2887	1.42512	1.89702
ISG-15	1.06679	0.955084	1	2.58911	2.40914	2.65894
ITIF-1	1.12242	0.886493	1	3.41241	3.24954	3.43089
