# Supplementary material for: Cytosolic TOP3α facilitates mitochondrial DNA sensing by cGAS
Source: EMBO Rep. 2025 Oct 30;26(23):5959–81. doi: 10.1038/s44319-025-00614-2 (PMC12678531; doi:10.1038/s44319-025-00614-2)
Supplement: Supplementary file 4 — Source data Fig. 2 [file 44319_2025_614_MOESM4_ESM.zip › Figure2/Figure2E/Figure2E.xlsx]

## Sheet: Sheet1
	sicon			sitop3a			siTOP3A&CSA			sitop3a&vbit4
dloop2	1.105	0.895	1	1.53	1.39	1.517	0.726	0.828	0.787	0.829	0.748	0.749
12s	0.94	1.06	1	2.103	2.094	2.139	0.682	0.612	0.629	0.59	0.577	0.563
nd1	0.98	1.101	1	1.837	1.858	1.89	0.609	0.587	0.569	0.63	0.555	0.59
