# Supplementary material for: Cytosolic TOP3α facilitates mitochondrial DNA sensing by cGAS
Source: EMBO Rep. 2025 Oct 30;26(23):5959–81. doi: 10.1038/s44319-025-00614-2 (PMC12678531; doi:10.1038/s44319-025-00614-2)
Supplement: Supplementary file 4 — Source data Fig. 2 [file 44319_2025_614_MOESM4_ESM.zip › Figure2/Figure2F/Figrue2F.xlsx]

## Sheet: Sheet1
	sicon			sitop3a			sitop3a&csa			sitop3a&vbit4
il-6	1.05735	0.972804	1	4.37166	3.74158	4.10136	0.860025	0.749977	0.789504	0.648348	0.71404	0.675695
il-1b	0.946961	1.05576	1	16.8489	13.5894	15.2641	0.551353	0.761436	0.660875	0.533808	0.684132	0.60347
ifnb	1.02704	0.99347	1	5.17639	6.86411	6.06435	1.41991	1.38874	1.41983	1.7636	1.2882	1.53039
ifna	1.02109	0.979011	1	18.4179	16.8453	17.5761	3.67634	3.44566	3.5655	6.9432	5.78828	6.36025
