# Supplementary material for: Cytosolic TOP3α facilitates mitochondrial DNA sensing by cGAS
Source: EMBO Rep. 2025 Oct 30;26(23):5959–81. doi: 10.1038/s44319-025-00614-2 (PMC12678531; doi:10.1038/s44319-025-00614-2)
Supplement: Supplementary file 4 — Source data Fig. 2 [file 44319_2025_614_MOESM4_ESM.zip › Figure2/Figure2H/Figure2H.xlsx]

## Sheet: Sheet1
	sicon			sitop3a			sitop3a&sicgas
ifnb	0.988454	1.02305	1	1.34288	1.33933	1.3306	0.40851	0.431804	0.434967
cxcl10	1.08396	0.916984	1	1.77276	1.58274	1.66698	0.19507	0.212324	0.199207
