# Supplementary material for: Cytosolic TOP3α facilitates mitochondrial DNA sensing by cGAS
Source: EMBO Rep. 2025 Oct 30;26(23):5959–81. doi: 10.1038/s44319-025-00614-2 (PMC12678531; doi:10.1038/s44319-025-00614-2)
Supplement: Supplementary file 5 — Source data Fig. 3 [file 44319_2025_614_MOESM5_ESM.zip]

Archive with 19 entries (9 files):
- Figure3/
- Figure3/Figure3A/
- Figure3/Figure3A/Figure3A.tif
- Figure3/Figure3C/
- Figure3/Figure3C/Figure3C.tif
- Figure3/Figure3D/
- Figure3/Figure3D/Figure3D.tif
- Figure3/Figure3F/
- Figure3/Figure3F/Figure3F.tif
- Figure3/Figure3G/
- Figure3/Figure3G/Figure3G.xlsx
- Figure3/Figure3H/
- Figure3/Figure3H/Figure3H_画板 1.tif
- Figure3/Figure3I/
- Figure3/Figure3I/Figure3I.xlsx
- Figure3/Figure3J/
- Figure3/Figure3J/Figure3J.tif
- Figure3/Figure3K/
- Figure3/Figure3K/Figure3K.xlsx
