# Supplementary material for: Cytosolic TOP3α facilitates mitochondrial DNA sensing by cGAS
Source: EMBO Rep. 2025 Oct 30;26(23):5959–81. doi: 10.1038/s44319-025-00614-2 (PMC12678531; doi:10.1038/s44319-025-00614-2)
Supplement: Supplementary file 5 — Source data Fig. 3 [file 44319_2025_614_MOESM5_ESM.zip › Figure3/Figure3G/Figure3G.xlsx]

## Sheet: Sheet1
	EGFP			WT			WT-NMTS
ifnb	1.04095	0.970157	1	1.27659	1.25499	1.27031	2.35625	2.24252	2.30488
cxcl10	1.01905	0.992053	1	1.48892	1.18695	1.34298	2.39617	1.90728	2.09723
