# Supplementary material for: Cytosolic TOP3α facilitates mitochondrial DNA sensing by cGAS
Source: EMBO Rep. 2025 Oct 30;26(23):5959–81. doi: 10.1038/s44319-025-00614-2 (PMC12678531; doi:10.1038/s44319-025-00614-2)
Supplement: Supplementary file 5 — Source data Fig. 3 [file 44319_2025_614_MOESM5_ESM.zip › Figure3/Figure3I/Figure3I.xlsx]

## Sheet: Sheet1
	EGFP			TOP3A-FL			TOP3A-NMTS
dloop	1.0188	0.971604	1	2.59874	2.52135	2.55435	8.22673	7.63733	7.89623
12s	1.13192	0.859679	1	3.71919	3.38905	3.60887	9.57813	9.20593	9.40663
ND1	0.979564	1.01744	1	3.11129	3.12784	3.11441	11.6333	11.1156	11.4187
cox1	1.05867	0.932329	1	3.24696	3.04795	3.15171	11.7977	13.018	12.5121
