# Supplementary material for: Cytosolic TOP3α facilitates mitochondrial DNA sensing by cGAS
Source: EMBO Rep. 2025 Oct 30;26(23):5959–81. doi: 10.1038/s44319-025-00614-2 (PMC12678531; doi:10.1038/s44319-025-00614-2)
Supplement: Supplementary file 5 — Source data Fig. 3 [file 44319_2025_614_MOESM5_ESM.zip › Figure3/Figure3K/Figure3K.xlsx]

## Sheet: Sheet1
	EGFP			TOP3A-FL			TOP3A-NMTS
dloop	0.903115	1.08788	1	3226.61	3306.06	3260.58	13.372	12.4132	12.6022
12s	1.02541	0.964387	1	3989.84	4111.64	4005.87	14.866	15.9642	15.7406
ND1	1.01174	0.974764	1	6321.42	5496.08	5910.85	25.8512	27.5962	26.4843
cox1	1.08986	0.906337	1	4590.49	4885.06	4742.69	15.3247	15.9329	15.4334
