# Supplementary material for: Cytosolic TOP3α facilitates mitochondrial DNA sensing by cGAS
Source: EMBO Rep. 2025 Oct 30;26(23):5959–81. doi: 10.1038/s44319-025-00614-2 (PMC12678531; doi:10.1038/s44319-025-00614-2)
Supplement: Supplementary file 6 — Source data Fig. 4 [file 44319_2025_614_MOESM6_ESM.zip]

Archive with 11 entries (5 files):
- Figure4/
- Figure4/Figure4B/
- Figure4/Figure4B/Figure4B.tif
- Figure4/Figure4C/
- Figure4/Figure4C/Figure4C.tif
- Figure4/Figure4D/
- Figure4/Figure4D/Figure4D.tif
- Figure4/Figure4E/
- Figure4/Figure4E/Figure4E.tif
- Figure4/Figure4G/
- Figure4/Figure4G/Figure4G.tif
