# Supplementary material for: Cytosolic TOP3α facilitates mitochondrial DNA sensing by cGAS
Source: EMBO Rep. 2025 Oct 30;26(23):5959–81. doi: 10.1038/s44319-025-00614-2 (PMC12678531; doi:10.1038/s44319-025-00614-2)
Supplement: Supplementary file 7 — Source data Fig. 5 [file 44319_2025_614_MOESM7_ESM.zip]

Archive with 13 entries (6 files):
- Figure5/
- Figure5/Figure5D/
- Figure5/Figure5D/Figure5D.tif
- Figure5/Figure5E/
- Figure5/Figure5E/Figure5E.tif
- Figure5/Figure5F/
- Figure5/Figure5F/Figure5F.xlsx
- Figure5/Figure5G/
- Figure5/Figure5G/Figure5G.tif
- Figure5/Figure5H/
- Figure5/Figure5H/Figure5H.xlsx
- Figure5/Figure5I/
- Figure5/Figure5I/Figure5I.tif
