# Supplementary material for: Cytosolic TOP3α facilitates mitochondrial DNA sensing by cGAS
Source: EMBO Rep. 2025 Oct 30;26(23):5959–81. doi: 10.1038/s44319-025-00614-2 (PMC12678531; doi:10.1038/s44319-025-00614-2)
Supplement: Supplementary file 7 — Source data Fig. 5 [file 44319_2025_614_MOESM7_ESM.zip › Figure5/Figure5F/Figure5F.xlsx]

## Sheet: Sheet1
	GFP			wt			gd
dloop	1.07975	0.94106	0.969194	4.89922	4.62133	3.786	3.03882	2.71082	2.96139
16s	0.930729	0.90934	1.14993	4.36738	4.65009	3.83727	2.93585	2.86515	3.25874
nd1	1.05043	0.976685	0.962882	4.69809	4.12029	5.29112	3.29535	3.39284	3.66826
