# Supplementary material for: Cytosolic TOP3α facilitates mitochondrial DNA sensing by cGAS
Source: EMBO Rep. 2025 Oct 30;26(23):5959–81. doi: 10.1038/s44319-025-00614-2 (PMC12678531; doi:10.1038/s44319-025-00614-2)
Supplement: Supplementary file 7 — Source data Fig. 5 [file 44319_2025_614_MOESM7_ESM.zip › Figure5/Figure5H/Figure5H.xlsx]

## Sheet: Sheet1
	IP-GFP			IP-WT			IP-G250D
dloop1	1.59966	0.734742	0.665601	16.591	17.9444	18.4828	4.53259	5.72729	10.2183
16s	2.01052	0.674628	0.314847	17.4694	12.229	18.2117	5.51396	4.71039	5.57417
nd1	0.896154	1.3619	0.741944	2.90768	3.95689	4.46782	1.8052	2.26661	1.58934
