# Supplementary material for: Cytosolic TOP3α facilitates mitochondrial DNA sensing by cGAS
Source: EMBO Rep. 2025 Oct 30;26(23):5959–81. doi: 10.1038/s44319-025-00614-2 (PMC12678531; doi:10.1038/s44319-025-00614-2)
Supplement: Supplementary file 8 — Source data Fig. 6 [file 44319_2025_614_MOESM8_ESM.zip]

Archive with 13 entries (6 files):
- Figure6/
- Figure6/Figure6B/
- Figure6/Figure6B/Figure6B.tif
- Figure6/Figure6D/
- Figure6/Figure6D/Figure6D.tif
- Figure6/Figure6E/
- Figure6/Figure6E/Figure6E.tif
- Figure6/Figure6F/
- Figure6/Figure6F/Figure6F.xlsx
- Figure6/Figure6G/
- Figure6/Figure6G/Figure6G.xlsx
- Figure6/Figure6H/
- Figure6/Figure6H/Figure6H.xlsx
