# Supplementary material for: Cytosolic TOP3α facilitates mitochondrial DNA sensing by cGAS
Source: EMBO Rep. 2025 Oct 30;26(23):5959–81. doi: 10.1038/s44319-025-00614-2 (PMC12678531; doi:10.1038/s44319-025-00614-2)
Supplement: Supplementary file 8 — Source data Fig. 6 [file 44319_2025_614_MOESM8_ESM.zip › Figure6/Figure6F/Figure6F.xlsx]

## Sheet: Sheet1
	IP-CGAS-GFP			IP-CGAS-WT			IP-CGAS-G250D
dloop	0.81049	1.22828	0.961234	9.60634	5.10925	7.14354	0.666601	0.324849	0.98573
16s	1.10346	0.129889	1.76665	32.4885	60.7838	20.7742	1.92314	0.671401	1.01721
nd1	0.982572	1.01295	1.00448	1.82913	2.33509	4.3833	0.673073	0.884181	0.903015
