# Supplementary material for: Cytosolic TOP3α facilitates mitochondrial DNA sensing by cGAS
Source: EMBO Rep. 2025 Oct 30;26(23):5959–81. doi: 10.1038/s44319-025-00614-2 (PMC12678531; doi:10.1038/s44319-025-00614-2)
Supplement: Supplementary file 8 — Source data Fig. 6 [file 44319_2025_614_MOESM8_ESM.zip › Figure6/Figure6G/Figure6G.xlsx]

## Sheet: Sheet1
	EGFP			WT			GD
ifnb	1.03966	0.950457	1	1.27519	1.23429	1.26029	0.215426	0.139426	0.175386
cxcl10	1.01916	0.972973	1	1.48732	1.17655	1.23244	0.27457	0.251486	0.258138
