# Supplementary material for: Cytosolic TOP3α facilitates mitochondrial DNA sensing by cGAS
Source: EMBO Rep. 2025 Oct 30;26(23):5959–81. doi: 10.1038/s44319-025-00614-2 (PMC12678531; doi:10.1038/s44319-025-00614-2)
Supplement: Supplementary file 8 — Source data Fig. 6 [file 44319_2025_614_MOESM8_ESM.zip › Figure6/Figure6H/Figure6H.xlsx]

## Sheet: Sheet1
	EGFP			WT			GD
nd1	1.055	0.931	1	1.845	1.64	1.759	1.933	1.819	1.852
dloop	1.106	0.885	1	1.664	1.635	1.659	1.901	1.805	1.839
12s	1.029	0.964	1	1.815	1.578	1.703	1.483	1.662	1.549
